# Supplementary material for: The Plasma Membrane Purinoreceptor P2K1/DORN1 Is Essential in Stomatal Closure Evoked by Extracellular Diadenosine Tetraphosphate (Ap4A) in Arabidopsis thaliana
Source: Int J Mol Sci. 2023 Nov 24;24(23):16688. doi: 10.3390/ijms242316688 (PMC10706190; doi:10.3390/ijms242316688)
Supplement: Supplementary file 1 [file ijms-24-16688-s001.zip]

Archive with 1 entries (1 files):
- ijms-2715355-supplementary.pdf
